# Supplementary material for: SERpredict: Detection of tissue- or tumor-specific isoforms generated through exonization of transposable elements
Source: BMC Genet. 2007 Nov 6;8:78. doi: 10.1186/1471-2156-8-78 (PMC2194731; doi:10.1186/1471-2156-8-78)
Supplement: Additional File 1 — Keywords for tissue categories. Excel file with information about the keywords used to retrieve cell and tissue source information to assign a tissue category (first column) to every given tissue in the databases dbEST and EMBL. [file 1471-2156-8-78-S1.xls]

## Sheet: Keywords
Cell and tissue source	Keywords used to retrieve cell and tissue source information
Adipose	adipose; fat cell; fat; adipocyte; liposarcoma exclude connective
Adrenal	adrenal; pheochromocytoma; phenchromocytoma; adrenocortical
Bladder	bladder exclude gall exclude muscle
Blood	blood; erythroblast exclude spleen; macrophage exclude lung exclude pleural exclude alveolar exclude peritoneal exclude bone marrow; leukemic; platelet; leukocyte; monocyte exclude marrow; monocytic; lymphoma exclude lymph node exclude tonsil exclude thymus exclude thymic exclude lymphoid exclude marrow; dendritic exclude thymus; lymphocyte exclude tonsil exclude bone marrow exclude spleen exclud…
Bone	bone exclude metastatic prostate bone lesion exclude blood exclude dendritic; marrow exclude blood exclude dendritic; osteoblast; osteosarcoma; osteoclastoma; pelvis; skull; promyelocyte; promyelocytic exclude leukemia; myeloblast; tibia; Ewing's sarcoma; calvaria; chondrosarcoma exclude lung; clavicle;calvarium; stroma exclude cornea exclude ovary exclude prostate exclude intestinal exclude thym…
Brain	brain exclude metastatic to brain exclude capillary; entorhinal cortex; pituitary; cerebellar; medulla oblongata; striatum; diencephalon; thalamus exclude adipose; cerebellum; Cerebral Cortex; temporal cortex; visual cortex; cortex exclude kidney exclude adrenal; thalamic; hippocampus; frontal cortex; cerebrum; duramater; corpus callosum; hypothalmus; cerebrospinal fluid; amygdala; astrocyte excl…
Breast	breast exclude lymph node; mammary exclude metastatic to mammary; milk
Cartilage	cartilage; xiphoid cartilage; exclude knee; chondrocyte
Colon	colon; bowel; colorectal; rectum; exclude metastasis to lung; gut
Connective_tissue	connective; mast cell exclude bone marrow; chondrocyte; mastocytoma
Craniofacial	craniofacial; submandibular; maxillary
Diaphragm	diaphragm; chest wall; exclude muscle
Ear	ear; cochlea
Embryo	embryo; primitive streak; morula; endoderm; gastrula; amnion; fetal; fetus; foetal; foetus; egg; undifferentiated limb; primitive neuroectoderm; mesothelium; otocyst; mesothelial; mesoderm; pnet; pharyngeal arch; branchial arch; rhombomere; gestation; exclude stem cell exclude ES cell; mesenchyme; yolk sac; limb bud; E (followed by a number); (a number followed by) dpc or d.p.c.; day and differen…
Epididymis	epididymis; epipidymis; gonad; wolffian duct; Mesonephros; mullerian duct; corpora quadrigemina; epididymus
Esophagus	esophagus; esophageal
Eye	eye exclude nerve; retina; retino exclude retinoid exclude ES cell; ocular ciliary body; cornea; Trabecular Meshwork; optic exclude nerve; lens; retinoic acid receptor; exclude retinoic acid induced; iris
Gall	gall and bladder
Genitourinary_tract	genitourinary; urogenital ridge; genital exclude mesonephros exclude congenital; denis_drash; ureter
Greater_omentum	greater omentum
Head_neck	head_neck; head and neck; head/neck; head; exclude naso; scalp; hair exclude skin
Heart	heart; atrium; cardiac; pericardium; ventricle; myocardium; cardio
Intestine	intesti; cecum; lumen; intestinal exclude connective; duodenum; ileum; ileal; jejunal; jejunum; jejenum; duodenal
Kidney	kidney; mesangial; leiomios; Wilms tumor; podocyte
Knee_joints	knee; meniscus; whole joints; synovial; synovium; bursa; joint tissue
Limb	limb exclude undifferentiated exclude muscle exclude bud
Liver	liver exclude prostate metastasis exclude matastasis to liver; hemopoietic/haemopoietic/hematopoietic/hematopioetic exclude spleen exclude marrow exclude stem cell; hepatoma; hepatocellular; hepatocyte; hepatic
Lung	lung exclude from metastatic site exclude metastatized to lung: lung; mesenchymal; pleural; exclude stem cell
Lymph_node	lymph node exclude metastatic to lymph node; lymph mode; lymphoid exclude leukemia; germinal center exclude tonsil; germinal centre exclude tonsil; lymph, NA
Mouth_oral	mandible; mandibular condyle; palate shelves; gingiva; alveolar exclude rhabdomyosarcoma exclude lung; parotid gland; tongue; larynx; laryngeal; pharynx exclude naso; mouth; vestibule; oral exclude temporal exclude pectoral; tonsil exclude lymph node; trigone; molar; enamel; tooth
Muscle	muscle exclude cardiac exclude heart exclude artery exclude aorta exclude jejunal; myotube; myoblast; rhabdomyosarcoma; pectoral muscle (after mastectomy); quadriceps; Enchondroma exclude bone; exclude vascular; myocyte exclude cardio exclude atrial
Nerve	nerve; ganglia; sympathetic; ganglion; neuroepithelium; neuro exclude adrenal exclude glioma; glial; nervous; sympathetic trunk; neuroepithelioma; schwannoma; CNS; dendrite; neural exclude ES cell exclude stem cell exclude retina exclude hippocampus; glial; microglia; exclude neuroectoderm; exclude brain; oligodendrocyte; oligodendroglia; exclude spinal cord exclude cerebellum; exclude pituitary
Nose	nose; olfactory exclude neuro; naso; nasal; exclude olfactory brain
Ovary	ovary exclude metastatic to ovary; oviduct; oocyte; ovarian; ovum; fallopian
Pancreas	pancreas; pancreatic; islet; insulinoma; glucagonoma; insulin-producing beta-cell
Placenta	placenta; ectoplacental cone; trophoblast; gestational trophoblastic tissues; blastocyst; choriocarcinoma; umbilical cord exclude blood exclude vein; exclude ES cell exclude stem cell
Penis	Penis
Peritoneal	peritoneal exudate; peritoneum
Prostate	prostate; prostatic
Salivary_gland	Salivary
Skin	skin exclude metastatic melanoma to bowel exclude trunk skin; melanocyte; epidermal; epidermis; epidermoid; epidermus; keratinocyte exclude oral exclude gingiva; foreskin; stratum corneum; melanoma/melanom exclude bowel exclude lymph node; fibroblast exclude bone marrow exclude knee exclude lung exclude synovial exclude mesenchymal exclude mammary exclude aorta exclude adipose exclude connective …
Spleen	spleen; splenocyte; splenic; exclude lymphoid
Spinal_cord	notochord; spinal cord; spinal chord
Stem_cell	ES cell; stem cell; exclude myotubes cell
Stomach	gastric exclude metastatic to liver; stomach exclude lymph node; digestive tract
Testis	testis; germ cell; spermatids; testes; testicle; testicular; sperm; spermatocyte; spermatogonia; seminoma; seminal vesicle; vesicular gland; exclude gonad; teratocarcinoma; teratoma; exclude stem cell
Thymus	thymocyte; thymus; thymic; tymus; thymocyte
Thyroid	thyroid; parathyroid gland
Trachea	trachea; bronchial exclude lung; bronchus; airway
Uterus	uterus; endometrium; cervix; uterine; cervical; hydatidiform mole; endometriosis; HeLa exclude HELATXT05 exclude HELAUNT01; decidual; deciduoma; myometrium
Vagina	vagina; vulva squamous carcinoma
Vasculature	aorta; vena; aortic; vascular; venae; artery; vasculature; vein; atherosclerotic vessel; capillary; atrial; plexus; hemangioendothelioma
Whole_body	whole body; whole
Tumor	adenoma; astrocytoma; blastoma; cancer; carcinoid; carcinoma; enchondroma; ependymoma; fibrotheoma; glioma; glucagonoma; hemangioendothelioma; hemangioma; hepatoma; histiocytoma; hydatidiform mole; hypernephroma; insulinoma; leiomyoma; leukaemia; leukemia; leukemic; lymphoma; mastocytoma; medulloblastoma; melanoma(melanom); meningioma; mesothelioma; metastasis; metastatic; myeloma; neoplasia; Neu…
