# Supplementary material for: SERpredict: Detection of tissue- or tumor-specific isoforms generated through exonization of transposable elements
Source: BMC Genet. 2007 Nov 6;8:78. doi: 10.1186/1471-2156-8-78 (PMC2194731; doi:10.1186/1471-2156-8-78)
Supplement: Additional File 2 — All tissue and tumor specificities. Excel file giving all tissue and tumor-specific TE-containing exons from the human and the mouse genome. There are 4 sheets, one for human tissue-specific TE-containing exons, one for human tumor-specific TE-containing exons, one for mouse tissue-specific TE-containing exons and the last for mouse tumor-specific TE-containing TE-containing exons. [file 1471-2156-8-78-S2.xls]

## Sheet: human tissue
gene symbol	gene description	start on genome	RE	Chromosome	tissue	#ESTs/mRNAs of splice 1 in the actual tissue	#ESTs/mRNAs of splice 2 in the actual tissue	#ESTs/mRNAs of splice 1 in all other tissues except the actual	#ESTs/mRNAs of splice 2 in all other tissues except the actual	TS	r_TS	r_TS_tilde
FOXM1	Forkhead box protein M1	2840630	L1	12	ovary	5	2	4	68	85.5469	1.018	15.77
SH3YL1	SH3 domain containing, Ysc84-like 1	232751	L1	2	testis	8	4	16	100	86.6577	1.15	15.78
ZNF195	Zinc finger protein 195.	3339872	L1	11	nerve	4	0	36	52	92.4101	1.47	1.96
ZNF33A	Zinc finger protein 33A	38363024	L1	10	trachea	4	0	16	40	96.8118	1.49	3.52
RPP38	Ribonuclease P protein subunit p38	15184199	Alu	10	bone	3	0	7	18	92.302	1.16	2.11
AP3M1	AP-3 complex subunit mu-1	75568412	Alu	10	eye	6	0	75	132	99.2152	2.1	4.99
ZNF195	Zinc finger protein 195.	3339580	Alu	11	nerve	4	0	36	52	92.4101	1.47	1.96
SLC3A2	solute carrier family 3		Alu	11	bone	4	0	107	154	96.6952	1.49	3.43
					uterus	6	1	105	153	96.3457	1.54	3.53
PPHLN1	Periphilin-1	41054509	Alu	12	placenta	4	1	35	63	88.831	1.05	3.08
SUGT1	Suppressor of G2 allele of SKP1 homolog	52133470	Alu	13	pancreas	7	2	41	73	94.3975	1.42	3.36
					muscle	4	0	44	75	96.6536	1.49	3.18
					brain	7	3	41	72	88.4974	1.79	3.22
	Centrosomal protein of 27 kDa	40640110	Alu	15	uterus	3	0	9	24	93.2979	1.49	1.73
FAHD1	Fumarylacetoacetate hydrolase domain-containing protein 1	1828000	Alu	16	placenta	4	0	3	10	94.0063	1.47	1.73
ZNF23	Zinc finger protein 23	70041840	L1	16	brain	6	2	5	13	87.8372	1.2	1.73
IFT20	Intraflagellar transport 20 homolog	23681237	L2	17	colon	8	1	42	87	98.9224	2.05	4.9
					muscle	3	0	47	88	93.7301	1.17	4.16
NP_640332.1	T-cell activation NFKB-like protein	41073323	Alu	19	ovary	3	0	1	12	93.6584	1.17	3.07
NP_997216.2	zinc finger protein 320	58078682	Alu	19	embryo	4	0	6	21	96.689	1.49	2.94
ZMYM1	Zinc finger MYM-type protein 1.	35227981	Alu	1	brain	5	0	4	15	97.8466	1.79	2.42
MANBAL	mannosidase, beta A, lysosomal-like	24250558	Alu	20	stomach	3	0	8	72	93.75	1.17	13.88
STK6	Serine/threonine-protein kinase 6	54399089	Alu	20	mouth_oral	4	0	84	111	94.1661	1.47	2.32
NP_060401.2	CDNA FLJ20699 fis, clone KAIA2372.	45008584	MIR	22	muscle	3	0	14	43	93.75	1.17	8.38
PPIL3	Peptidyl-prolyl cis-trans isomerase-like 3	201575317	Alu	2	brain	4	1	17	36	88.6088	1.05	2.69
WHSC2	Negative elongation factor A	1975933	Alu	4	testis	22	10	139	160	87.0676	2.064	1.9
					uterus	12	0	149	170	88.1463	3.8	1.91
NP_116580.2	DNA directed RNA polymerase II polypeptide J-related gene isoform 2	101878845	Alu	7	colon	3	0	41	70	93.457	1.17	3.04
					ovary	3	0	41	70	93.457	1.17	3.04
					thymus	5	0	39	70	98.2908	1.19	3.33
FTSJ2	Putative ribosomal RNA methyltransferase 2	2051528	Alu	7	breast	3	0	39	108	93.75	1.17	8.7
PIGO	GPI ethanolamine phosphate transferase 3	35085728	Alu	9	eye	3	0	2	9	91.8213	1.16	1.83
CANT1	Soluble calcium-activated nucleotidase 1	74505734	L2	17	placenta	7	0	16	31	98.1441	2.4	2.26
TIMP2	tissue inhibitor of metalloproteinase 2	74409422	CR1	17	testis	23	1	0	24	99.9999	6.14	7.5
RDH13	Retinol dehydrogenase 13	60254058	MIR	19	testis	5	1	23	69	93.7499	1.3	6.5
ELMO2	Engulfment and cell motility protein 2	44460685	MIR	20	trachea	4	1	102	154	89.0059	1.05	3.85
MRRF	Ribosome recycling factor, mitochondrial precursor.	122127860	MIR	9	placenta	5	2	13	64	85.5469	1.01	9.14
TRIM14	Tripartite motif-containing protein 14.	97951886	MIR	9	thymus	5	1	8	23	93.4	1.29	2.7
AMY1B	Salivary alpha-amylase precursor	103903167	ERVK	1	muscle	5	0	27	48	97.6663	1.79	2.6
TPK1	Thiamin pyrophosphokinase 1	143802433	ERV1	7	testis	5	1	2	26	93.7499	1.3	6.12
Q8WZ27_HUMAN		38450908	ERV1	4	thyroid	3	0	0	11	93.7256	1.17	3.58
DCLRE1C	Artemis protein	15024424	ERVL	10	testis	4	1	6	47	89.0625	1.05	8.84
Q7Z3M5_HUMAN		113733344	MER1	2	testis	6	2	25	38	85.8478	1.19	1.81
					placenta	5	0	26	40	94.1191	1.78	1.92
					muscle	3	0	28	40	86.3499	1.14	1.7
CHRM3	Muscarinic acetylcholine receptor M3.	8523050	MER2	1	brain	7	0	1	4	88.6719	2.35	1.05
TRAPPC2	Trafficking protein particle complex protein 2	13511867	MER1	X	testis	5	1	17	33	92.5454	1.29	3.23
MTERFD2	mTERF domain-containing protein 2.	241749447	MER2	2	brain	19	5	26	47	99.0926	2.89	2.64

## Sheet: human LOD
gene symbol	gene description	start on genome	RE	Chromosome	number of ESTs of splice 1 in tumor tissue	number of ESTs of splice 2 in tumor tissue	number of ESTs of splice 1 in normal tissue	number of ESTs of splice 2 in normal tissue	LOD
CEP27	Centrosomal protein of 27 kDa	40640110	Alu	15	5	9	19	3	2.93259
GPR56	G-protein coupled receptor 56 precursor	56232978	Alu	16	20	60	10	35	2.80115
NP_640332.1	T-cell activation NFKB-like protein	14073323	Alu	19	0	3	12	1	2.76317
DPP9	Dipeptidyl peptidase 9	4670072	Alu	19	5	11	19	3	3.48934
NDUFA7	NADH dehydrogenase	8290162	Alu	19	2	59	26	148	2.07314
YY1AP1	YY1-associated protein 1	152462781	Alu	1	67	7	105	0	3.15159
ITGB3BP	Centromere protein R	63687604	Alu	1	30	9	58	2	2.73984
SELT	Selenoprotein T precursor.	151819037	Alu	3	0	224	0	378	2.64
FTSJ2	Putative ribosomal RNA methyltransferase 2	2051528	Alu	7	2	47	15	54	2.40387
PIGO	GPI ethanolamine phosphate transferase 3	35085728	Alu	9	0	3	9	2	2.06601
RMI1	Protein RMI1 homolog.	83832770	Alu	9	10	4	64	4	2.02725
NHP2L1	NHP2-like protein 1	40401931	L1	22	130	236	124	457	9.10225
DZIP1	Zinc finger protein DZIP1	95083878	L2	13	2	18	29	41	2.34087
DYNLRB1	Dynein light chain 2A, cytoplasmic	32570883	MIR	20	130	8	284	0	4.43299
NIPSNAP1	Protein NipSnap1.	28284770	MIR	22	59	35	187	24	6.55482
ST6GALNAC6	ST6	127739751	MIR	9	5	17	63	48	2.68765
TRIM14	Tripartite motif-containing protein 14.	97951886	MIR	9	0	11	13	13	2.86146
RPSAP15	40S ribosomal protein SA	39424154	ERV1	3	0	2811	2	2095	12.2695
NP_116580.2	DNA directed RNA polymerase II polypeptide J-related gene isoform 2	101801185	MaLR	7	2	49	25	105	2.34211
Q8NBC3_HUMAN	CDNA FLJ33708 fis, clone BRAWH2007862.	6509445	MaLR	6	0	1	15	0	2.18306
MSMB	Beta-microseminoprotein precursor	51220043	MER1	10	6	3	610	28	2.92

## Sheet: mouse tissue
gene symbol	gene description	start on genome	RE	Chromosome	tissue	#ESTs/mRNAs of splice 1 in the actual tissue	#ESTs/mRNAs of splice 2 in the actual tissue	#ESTs/mRNAs of splice 1 in all other tissues except the actual	#ESTs/mRNAs of splice 2 in all other tissues except the actual	TS	r_TS	r_TS_tilde
9830124H08Rik	RIKEN cDNA 9830124H08 gene	51328159	B1	14	pancreas	6	0	2	18	99.2077	2.1	4.03
Ggnbp1	gametogenetin binding protein 1	24820418	B1	17	pancreas	3	0	5	13	90.5716	1.16	1.74
Gpr177	G protein-coupled receptor 177	158864358	B1	3	pancreas	7	1	2	42	98.0469	1.79	10.56
Hsdl2	hydroxysteroid dehydrogenase like 2	59529759	B1	4	pancreas	5	0	4	27	98.4365	1.79	5.13
Nkiras1	NFKB inhibitor interacting Ras-like protein 1	16801266	B2	14	pancreas	6	1	5	53	96.4844	1.54	11.08
4930444A02Rik	RIKEN cDNA 4930444A02 gene	24712319	B2	8	pancreas	7	0	10	18	92.8071	2.37	1.57
Arl4a	ADP-ribosylation factor-like 4A	36610018	B4	12	pancreas	5	1	2	57	93.75	1.3	14.7
Cdk2	cyclin-dependent kinase 2	128437119	L2	10	pancreas	3	1	11	25	92.7463	1.26	1.53
St6galnac4	ST6	32540155	MIR	2	limb	3	0	27	47	92.7363	1.17	2.47
					intestine	15	4	15	43	99.3989	2.42	4.28
Fcmd	Fukuyama type congenital muscular dystrophy homolog	53640467	ERVL	4	brain	4	1	7	21	88.656	1.05	2.6
Tctex1d1	Tctex1 domain containing 1	101947384	MaLR	4	testis	11	0	2	5	85.5225	3.54	1.01

## Sheet: mouse LOD
gene symbol	gene description	start on genome	RE	Chromosome	number of ESTs of splice 1 in tumor tissue	number of ESTs of splice 2 in tumor tissue	number of ESTs of splice 1 in normal tissue	number of ESTs of splice 2 in normal tissue	LOD
Mmaa	methylmalonic aciduria	78498102	B4	8	1	2	61	3	2.76049
St6galnac4	ST6	32540155	MIR	2	0	5	47	25	2.55602
